# Supplementary material for: Subcellular reorganization upon phage infection reveals stepwise assembly of viral particles from membrane-associated precursors
Source: Nat Commun. 2026 Apr 2;17:4711. doi: 10.1038/s41467-026-71181-w (PMC13212656; doi:10.1038/s41467-026-71181-w)
Supplement: Supplementary file 14 — Source data [file 41467_2026_71181_MOESM14_ESM.xlsx]

## Sheet: Figure 2i
Figure 2i
Circumference of closed procapsid I (nm)	172
		Circumference / open length of precursors (nm)	Ratio circumference precursors vs complete (B6)	Angle closure (ratio * 360 degrees)
		84	0.488372093023256	175.813953488372
		93	0.540697674418605	194.651162790698
		97	0.563953488372093	203.023255813953
		103	0.598837209302326	215.581395348837
		119	0.691860465116279	249.06976744186
		120	0.697674418604651	251.162790697674
		133	0.773255813953488	278.372093023256
		137	0.796511627906977	286.744186046512
		137	0.796511627906977	286.744186046512
		141	0.819767441860465	295.116279069767
		143	0.831395348837209	299.302325581395
		144	0.837209302325581	301.395348837209
		145	0.843023255813954	303.488372093023
		145	0.843023255813954	303.488372093023
		145	0.843023255813954	303.488372093023
		146	0.848837209302326	305.581395348837
		146	0.848837209302326	305.581395348837
		147	0.854651162790698	307.674418604651
		150	0.872093023255814	313.953488372093
		151	0.877906976744186	316.046511627907
		152	0.883720930232558	318.139534883721
		152	0.883720930232558	318.139534883721
		153	0.88953488372093	320.232558139535
		154	0.895348837209302	322.325581395349
		155	0.901162790697674	324.418604651163
		155	0.901162790697674	324.418604651163
		157	0.912790697674419	328.604651162791
		157	0.912790697674419	328.604651162791
		159	0.924418604651163	332.790697674419
		160	0.930232558139535	334.883720930233
		162	0.941860465116279	339.06976744186
		162	0.941860465116279	339.06976744186
		163	0.947674418604651	341.162790697674
		165	0.959302325581395	345.348837209302
		166	0.965116279069767	347.441860465116
		166	0.965116279069767	347.441860465116
		167	0.970930232558139	349.53488372093
		167	0.970930232558139	349.53488372093
		169	0.982558139534884	353.720930232558
		171	0.994186046511628	357.906976744186

## Sheet: Figure 9
Figure 9
		Source Data
		Group		Procapsid I				Procapsid II				DNA filled capsid				Mature virus
				Inside vDNA replication site	Outside vDNA replication site	Total	% Inside/total	Inside vDNA replication site	Outside vDNA replication site	Total	% Inside/total	Inside vDNA replication site	Outside vDNA replication site	Total	% Inside/total	Inside vDNA replication site	Outside vDNA replication site	Total	% Inside/total
	a. Capsid distribution in wt infection (15min)	wt (15min)		15	0	15	100	0	0	0	#DIV/0!	2	0	2	100	0	0	0	#DIV/0!
				1	1	2	50	0	0	0	#DIV/0!	0	0	0	#DIV/0!	0	0	0	#DIV/0!
				0	0	0	#DIV/0!	0	0	0	#DIV/0!	0	0	0	#DIV/0!	0	0	0	#DIV/0!
				3	0	3	100	0	0	0	#DIV/0!	0	0	0	#DIV/0!	0	0	0	#DIV/0!
				0	0	0	#DIV/0!	0	0	0	#DIV/0!	0	0	0	#DIV/0!	0	0	0	#DIV/0!
				0	0	0	#DIV/0!	0	0	0	#DIV/0!	0	0	0	#DIV/0!	0	0	0	#DIV/0!
				7	0	7	100	0	0	0	#DIV/0!	1	1	2	50	0	0	0	#DIV/0!
				0	0	0	#DIV/0!	0	0	0	#DIV/0!	0	0	0	#DIV/0!	0	0	0	#DIV/0!
				0	0	0	#DIV/0!	0	0	0	#DIV/0!	0	0	0	#DIV/0!	0	0	0	#DIV/0!
				0	0	0	#DIV/0!	0	0	0	#DIV/0!	0	0	0	#DIV/0!	0	0	0	#DIV/0!
				1	0	1	100	2	0	2	100	0	0	0	#DIV/0!	0	0	0	#DIV/0!
				0	2	2	0	0	0	0	#DIV/0!	0	0	0	#DIV/0!	0	0	0	#DIV/0!
				0	0	0	#DIV/0!	0	0	0	#DIV/0!	0	0	0	#DIV/0!	0	0	0	#DIV/0!
				7	0	7	100	0	0	0	#DIV/0!	0	0	0	#DIV/0!	0	0	0	#DIV/0!
				4	0	4	100	0	0	0	#DIV/0!	0	1	1	0	0	0	0	#DIV/0!
				4	0	4	100	0	0	0	#DIV/0!	1	0	1	100	0	0	0	#DIV/0!
				7	0	7	100	1	0	1	100	0	0	0	#DIV/0!	0	0	0	#DIV/0!
				2	1	3	66.6667	1	0	1	100	0	0	0	#DIV/0!	0	0	0	#DIV/0!
				3	0	3	100	0	0	0	#DIV/0!	0	0	0	#DIV/0!	0	0	0	#DIV/0!
				3	0	3	100	0	0	0	#DIV/0!	0	0	0	#DIV/0!	0	1	1	0
				3	0	3	100	0	0	0	#DIV/0!	0	0	0	#DIV/0!	0	0	0	#DIV/0!
				1	0	1	100	0	0	0	#DIV/0!	0	0	0	#DIV/0!	0	0	0	#DIV/0!
				1	0	1	100	0	0	0	#DIV/0!	0	0	0	#DIV/0!	0	0	0	#DIV/0!
				4	0	4	100	1	0	1	100	0	0	0	#DIV/0!	0	0	0	#DIV/0!
				4	1	5	80	0	0	0	#DIV/0!	0	0	0	#DIV/0!	0	0	0	#DIV/0!
				0	0	0	#DIV/0!	0	0	0	#DIV/0!	0	0	0	#DIV/0!	0	0	0	#DIV/0!
				0	0	0	#DIV/0!	0	0	0	#DIV/0!	0	0	0	#DIV/0!	0	0	0	#DIV/0!
				5	0	5	100	2	0	2	100	2	0	2	100	0	0	0	#DIV/0!
				3	0	3	100	0	0	0	#DIV/0!	0	0	0	#DIV/0!	0	0	0	#DIV/0!
				1	0	1	100	0	0	0	#DIV/0!	1	1	2	50	0	0	0	#DIV/0!
				4	0	4	100	1	0	1	100	0	1	1	0	0	0	0	#DIV/0!
				1	0	1	100	0	0	0	#DIV/0!	0	0	0	#DIV/0!	0	0	0	#DIV/0!
				3	0	3	100	0	0	0	#DIV/0!	0	0	0	#DIV/0!	0	0	0	#DIV/0!
				4	0	4	100	4	0	4	100	4	0	4	100	0	0	0	#DIV/0!
				1	0	1	100	0	0	0	#DIV/0!	1	0	1	100	0	0	0	#DIV/0!
				4	0	4	100	0	0	0	#DIV/0!	0	0	0	#DIV/0!	0	0	0	#DIV/0!
				3	0	3	100	0	0	0	#DIV/0!	0	0	0	#DIV/0!	0	0	0	#DIV/0!
				2	0	2	100	0	0	0	#DIV/0!	0	0	0	#DIV/0!	0	0	0	#DIV/0!
				0	0	0	#DIV/0!	3	0	3	100	2	1	3	66.6667	0	0	0	#DIV/0!
				0	0	0	#DIV/0!	0	0	0	#DIV/0!	0	0	0	#DIV/0!	0	0	0	#DIV/0!
				1	0	1	100	1	0	1	100	4	1	5	80	0	0	0	#DIV/0!
				2	0	2	100	0	0	0	#DIV/0!	0	0	0	#DIV/0!	0	0	0	#DIV/0!
				4	0	4	100	0	0	0	#DIV/0!	0	0	0	#DIV/0!	0	0	0	#DIV/0!
				0	1	1	0	0	0	0	#DIV/0!	0	0	0	#DIV/0!	0	0	0	#DIV/0!
				7	0	7	100	0	0	0	#DIV/0!	0	0	0	#DIV/0!	0	0	0	#DIV/0!
				0	0	0	#DIV/0!	0	0	0	#DIV/0!	0	0	0	#DIV/0!	0	0	0	#DIV/0!
				1	0	1	100	0	0	0	#DIV/0!	0	0	0	#DIV/0!	0	0	0	#DIV/0!
				8	0	8	100	2	0	2	100	0	0	0	#DIV/0!	0	0	0	#DIV/0!
				2	0	2	100	1	0	1	100	0	1	1	0	0	0	0	#DIV/0!
				0	0	0	#DIV/0!	0	0	0	#DIV/0!	0	0	0	#DIV/0!	0	0	0	#DIV/0!
